# Supplementary material for: Link between the numbers of particles and variants founding new HIV-1 infections depends on the timing of transmission
Source: Virus Evol. 2019 Jan 30;5(1):vey038. doi: 10.1093/ve/vey038 (PMC6354028; doi:10.1093/ve/vey038)
Supplement: Supplementary Data [file vey038_supp.zip]

Archive with 2 entries (2 files):
- supplementaryFigures.pdf
- supplementaryText.pdf
